# Supplementary material for: Cystic Fibrosis Clinical Isolates of Aspergillus fumigatus Induce Similar Muco-inflammatory Responses in Primary Airway Epithelial Cells
Source: Pathogens. 2021 Aug 13;10(8):1020. doi: 10.3390/pathogens10081020 (PMC8399118; doi:10.3390/pathogens10081020)
Supplement: Supplementary file 1 [file pathogens-10-01020-s001.zip]

Archive with 1 entries (1 files):
- pathogens-1302880-supplementary.pdf
